# Supplementary material for: Enablers and Barriers Related to Preconception Physical Activity: Insights from Women of Reproductive Age Using Mixed Methods
Source: Nutrients. 2023 Nov 28;15(23):4939. doi: 10.3390/nu15234939 (PMC10707946; doi:10.3390/nu15234939)
Supplement: Supplementary file 1 [file nutrients-15-04939-s001.zip]

Archive with 1 entries (1 files):
- nutrients-2716668-supplementary.docx
